# Supplementary material for: Early N-Terminal Pro B-Type Natriuretic Peptide (NTproBNP) Plasma Values and Associations with Patent Ductus Arteriosus Closure and Treatment—An Echocardiography Study of Extremely Preterm Infants
Source: J Clin Med. 2022 Jan 27;11(3):667. doi: 10.3390/jcm11030667 (PMC8837127; doi:10.3390/jcm11030667)
Supplement: Supplementary file 1 [file jcm-11-00667-s001.zip]

Archive with 1 entries (1 files):
- jcm-1514019-supplementary.pdf
